# Supplementary material for: Multipronged interventions to reduce surgical site infections: A multicenter implementation research protocol
Source: PLoS One. 2025 Mar 27;20(3):e0319645. doi: 10.1371/journal.pone.0319645 (PMC11949327; doi:10.1371/journal.pone.0319645)
Supplement: S2 File — (XLSX) [file pone.0319645.s002.xlsx]

## Sheet: Sheet1
SSI-SRUM GANTT CHART
PROJECT NAME		Impact of multipronged interventions targeting healthcare professionals in reducing surgical site infections and identifying the challenges in adoption of these interventions- An implementation research
LEAD PI & SITE		Dr. Rachna Rohilla, AIIMS Bathinda
PROJECT START DATE		2023-09-01
PROJECT END DATE		2026-09-01
DATE OF CHART UPDATE		2024-02-01
Year					2023				2024												2025												2026
Quarter					Q3	Q4			Q1			Q2			Q3			Q4			Q1			Q2			Q3			Q4			Q1			Q2			Q3
Month					SEP	OCT	NOV	DEC	JAN	FEB	MAR	APR	MAY	JUN	JUL	AUG	SEP	OCT	NOV	DEC	JAN	FEB	MAR	APR	MAY	JUN	JUL	AUG	SEP	OCT	NOV	DEC	JAN	FEB	MAR	APR	MAY	JUN	JUL	AUG
ACTIVITY	ASSIGNED TO	STATUS	START	END
Codal Documents Central coordinating site	Dr. Rachna Rohilla	Completed	2023-09-01	2023-09-01
IEC and IRB APPROVAL, AIIMS Bathinda	Dr. Rachna Rohilla	Completed	2023-09-01	2023-12-01
IEC and IRB Approval, PGIMER Chandigarh	Dr. Ashish Kakkar	Completed	2023-10-01	2023-12-01
IEC and IRB Approval, PGIMS Rohtak	Dr. Niti Mittal	Completed	2023-10-01	2023-01-01
IEC and IRB Approval, DMC Ludhiana	Dr. Sandeep Kaushal	Completed
IEC and IRB Approval, GMCH-32	Dr. Robin Kaushik, Dr. Simrandeep Singh	Completed
IEC and IRB Approval, JMU, AMU, UP	Dr. Syed Shariq Naeem	Completed
IEC and IRB Approval, AIIMS Jodhpur	Dr. Sanchit Chaudhary	Completed
Meeting with Study Monitor-First	Dr. Rachna Rohilla	Completed		4th Jan-24
CTRI Registration	Dr. Rachna Rohilla	Completed
Protocol publication	Dr. Rachna Rohilla	Ongoing
Scoping Review	Dr. Mayank Gupta, Dr. Anish, Dr. Ashish Kakkar, Dr. Niti Mittal, Dr. Rachna	Ongoing
Study Initiation Visit and Funding Release		Pending
Study Staff Recruitment	Site PI	Completed
Pre-intervention Phase: Baseline data collection and practice assessment	All Pis and Co-pIs	Ongoing
Co-deveopment of interventions		Pending
Intervention deployment		Pending
Post-intervention with re-training sessions		Pending
Impact assessment		Pending
Study Closure and analysis of results		Pending
Publication of manuscript		Pending
Quarterly Deliverables					1. Codal documents, AIIMS Bathinda 2. 3. 4. 5.	1. IEC, IRB APPROVAL for Central coordinating site, 2 other sites 2. Codal documents from other sites 3. 4. 5.			1. CTRI Registration 2. Scoping Revioew 3. Protocol Publication 4. IEC approval from other pending sites 5. Site initiation visit			1. Meeting with stakeholders 2. Preparation of sites 3. Study staff recruitment after Funding approval and release 4. Physical meeting with Site Pis and Co-PIs 5.Recruitment of study staff			1. Stakeholder meeting 2. Baseline data collection and practice analysis 3. Training of study staff 4. Presentation of gaps at various sites in practice 5.			1. Baseline data collection 2. In-depth Interveiews 3. stakeholder meeting 4. project steering group 5.			1. Co-development of Interventions 2. structured tarining curriculum and training manual 3. Training of health care professioanls 4. designing of CRF as per interventation package co-developed 5.			1. Deployment of interventions 2. Assessment and need for re-training 3. stakeholder meeting 4.Identification of stewardship champions 5.			1. Interim analysis and re-training 2. Intermittent weekly reminders to ensure complaince 3. Data collection post-intervention 4. 5.			1. Data collection post-intervention phase 2. Sustainability assessment 3. Site presentation with assessment of any challenges in deploymemnt of interventions 4. 5.			1. Data collection post-intervention phase 2. Sustainability assessment 3. Site presentation with assessment of any challenges in deploymemnt of interventions 4. 5.			1. Data collection post-intervention phase 2. Sustainability assessment 3. Site presentation with assessment of any challenges in deploymemnt of interventions 4. 5.			1. Study closure and data analysis 2. Presentation of results at respective sites and administartion 3. Publication of results 4. 5.
